# Supplementary material for: Electrochemical Investigation of the Stability of Poly-Phosphocholinated Liposomes
Source: Molecules. 2024 Jul 26;29(15):3511. doi: 10.3390/molecules29153511 (PMC11313893; doi:10.3390/molecules29153511)
Supplement: Supplementary file 1 [file molecules-29-03511-s001.zip]

Archive with 1 entries (1 files):
- molecules-3083060-supplementary.pdf
